# Supplementary material for: Behavioral Observations From a Mountain Lion Nursery in a Recolonizing Great Plains Population
Source: Ecol Evol. 2025 Jul 10;15(7):e71687. doi: 10.1002/ece3.71687 (PMC12242051; doi:10.1002/ece3.71687)
Supplement: Supplementary file 1 — Data S1. Supporting Information. [file ECE3-15-e71687-s001.xlsx]

## Sheet: All Videos
Filename	Date	Time	Species	Total Number of Animals	Type 1	Number of Adults	Type 2	Number of Kittens	Carrying Kitten	Grooming	Playing	Vocalizing	Notes
19__0015.MP4	2024-11-01	17:43:12	Puma	1	Mother	1		0
19__0016.MP4	2024-11-01	17:47:36	Puma	1	Mother	1		0
19__0017.MP4	2024-11-01	18:36:51	Puma	5	Mother	1	Kitten	4
19__0018.MP4	2024-11-01	18:38:37	Puma	2	Mother	1	Kitten	1
19__0019.MP4	2024-11-01	18:39:17	Puma	3	Mother	1	Kitten	2
19__0020.MP4	2024-11-01	18:39:54	Puma	2	Mother	1	Kitten	1
19__0021.MP4	2024-11-01	18:41:07	Puma	3	Mother	1	Kitten	2				Vocalizing
19__0022.MP4	2024-11-01	18:41:55	Puma	2	Mother	1	Kitten	1				Vocalizing
19__0023.MP4	2024-11-01	18:42:56	Puma	5	Mother	1	Kitten	4	Carrying Kitten			Vocalizing
19__0024.MP4	2024-11-01	18:43:51	Puma	1	Mother	1		0
19__0025.MP4	2024-11-01	18:53:46	Puma	1	Mother	1		0
19__0026.MP4	2024-11-01	18:54:17	Puma	1	Mother	1		0
19__0027.MP4	2024-11-01	19:02:42	Puma	1	Mother	1		0
19__0030.MP4	2024-11-01	19:17:18	Puma	4	Mother	1	Kitten	3
19__0031.MP4	2024-11-01	19:22:04	Puma	2	Mother	1	Kitten	1
19__0032.MP4	2024-11-01	19:25:26	Puma	2	Mother	1	Kitten	1
19__0033.MP4	2024-11-01	19:30:58	Puma	3	Mother	1	Kitten	2	Carrying Kitten
19__0034.MP4	2024-11-01	19:34:22	Puma	1	Mother	1		0
19__0035.MP4	2024-11-01	19:49:57	Puma	3	Mother	1	Kitten	2
19__0036.MP4	2024-11-01	19:51:40	Puma	2	Mother	1	Kitten	1
19__0037.MP4	2024-11-01	19:54:09	Puma	1	Mother	1		0
19__0038.MP4	2024-11-01	19:59:32	Puma	1	Mother	1		0
19__0039.MP4	2024-11-01	20:00:32	Puma	2	Mother	1	Kitten	1
19__0040.MP4	2024-11-01	23:13:40	Puma	1	Mother	1		0
19__0041.MP4	2024-11-01	23:16:51	Puma	1	Mother	1		0
19__0042.MP4	2024-11-02	02:32:53	Puma	1	Mother	1		0
19__0043.MP4	2024-11-02	02:33:51	Puma	1	Mother	1		0
19__0044.MP4	2024-11-02	02:44:01	Puma	1	Mother	1		0
19__0045.MP4	2024-11-02	02:59:06	Puma	1	Mother	1		0
19__0046.MP4	2024-11-02	02:59:49	Puma	1	Mother	1		0
19__0047.MP4	2024-11-02	03:05:34	Puma	1	Mother	1		0
19__0048.MP4	2024-11-02	03:14:19	Puma	1	Mother	1		0
19__0049.MP4	2024-11-02	06:01:50	Puma	1	Mother	1		0
19__0050.MP4	2024-11-02	06:03:54	Puma	1	Mother	1		0
19__0051.MP4	2024-11-02	06:14:25	Puma	1	Mother	1		0
19__0052.MP4	2024-11-02	06:16:16	Puma	1	Mother	1		0
19__0053.MP4	2024-11-02	06:26:26	Puma	3	Mother	1	Kitten	2
19__0054.MP4	2024-11-02	06:27:21	Puma	3		0	Kitten	3
19__0055.MP4	2024-11-02	06:29:53	Puma	1	Mother	1		0
19__0056.MP4	2024-11-02	06:30:30	Puma	1	Mother	1		0
19__0057.MP4	2024-11-02	06:32:01	Puma	2	Mother	1	Kitten	1			Playing	Vocalizing
19__0058.MP4	2024-11-02	06:32:37	Puma	1	Mother	1		0
19__0059.MP4	2024-11-02	06:34:23	Puma	1		0	Kitten	1
19__0060.MP4	2024-11-02	06:35:07	Puma	1		0	Kitten	1
19__0061.MP4	2024-11-02	06:36:30	Puma	2	Mother	1	Kitten	1		Grooming
19__0062.MP4	2024-11-02	06:38:26	Puma	3	Mother	1	Kitten	2
19__0063.MP4	2024-11-02	06:40:13	Puma	1		0	Kitten	1				Vocalizing
19__0064.MP4	2024-11-02	06:41:05	Puma	1		0	Kitten	1
19__0065.MP4	2024-11-02	06:49:58	Puma	1	Mother	1		0
19__0066.MP4	2024-11-02	06:50:41	Puma	1		0	Kitten	1
19__0067.MP4	2024-11-02	06:54:10	Puma	1		0	Kitten	1			Playing
19__0068.MP4	2024-11-02	06:57:46	Puma	3	Mother	1	Kitten	2			Playing	Vocalizing
19__0069.MP4	2024-11-02	06:58:31	Puma	3	Mother	1	Kitten	2			Playing
19__0070.MP4	2024-11-02	07:00:25	Puma	3	Mother	1	Kitten	2				Vocalizing
19__0071.MP4	2024-11-02	07:01:14	Puma	3	Mother	1	Kitten	2			Playing
19__0072.MP4	2024-11-02	07:01:50	Puma	2		0	Kitten	2			Playing
19__0073.MP4	2024-11-02	07:03:20	Puma	3	Mother	1	Kitten	2			Playing
19__0074.MP4	2024-11-02	07:04:12	Puma	3	Mother	1	Kitten	2			Playing	Vocalizing
19__0075.MP4	2024-11-02	07:04:49	Puma	1	Mother	1		0
19__0076.MP4	2024-11-02	07:05:43	Puma	1		0	Kitten	1
19__0077.MP4	2024-11-02	07:06:37	Puma	1		0	Kitten	1
19__0078.MP4	2024-11-02	07:08:20	Puma	4	Mother	1	Kitten	3
19__0079.MP4	2024-11-02	07:08:52	Puma	4	Mother	1	Kitten	3			Playing
19__0080.MP4	2024-11-02	07:09:33	Puma	4	Mother	1	Kitten	3
19__0081.MP4	2024-11-02	07:12:22	Puma	2	Mother	1	Kitten	1
19__0082.MP4	2024-11-02	07:16:39	Puma	2	Mother	1	Kitten	1
19__0083.MP4	2024-11-02	07:17:41	Puma	1		0	Kitten	1				Vocalizing
19__0084.MP4	2024-11-02	07:20:22	Puma	3	Mother	1	Kitten	2
19__0085.MP4	2024-11-02	07:22:08	Puma	3	Mother	1	Kitten	2				Vocalizing
19__0086.MP4	2024-11-02	07:23:32	Puma	4	Mother	1	Kitten	3			Playing
19__0087.MP4	2024-11-02	07:33:31	Puma	1	Mother	1		0
19__0088.MP4	2024-11-02	07:34:37	Puma	4	Mother	1	Kitten	3
19__0089.MP4	2024-11-02	07:38:02	Puma	3		0	Kitten	3			Playing
19__0090.MP4	2024-11-02	07:40:30	Puma	2		0	Kitten	2			Playing
19__0091.MP4	2024-11-02	07:41:54	Puma	2		0	Kitten	2			Playing
19__0092.MP4	2024-11-02	07:42:33	Puma	2		0	Kitten	2			Playing
19__0093.MP4	2024-11-02	07:44:32	Puma	1		0	Kitten	1
19__0094.MP4	2024-11-02	07:47:25	Puma	2		0	Kitten	2
19__0095.MP4	2024-11-02	08:33:31	Puma	1	Mother	1		0
19__0096.MP4	2024-11-02	08:34:12	Puma	1	Mother	1		0
19__0097.MP4	2024-11-02	08:38:34	Puma	1	Mother	1		0
19__0098.MP4	2024-11-02	08:49:45	Puma	2	Mother	1	Kitten	1
19__0099.MP4	2024-11-02	08:51:02	Puma	2	Mother	1	Kitten	1				Vocalizing
19__0100.MP4	2024-11-02	08:51:40	Puma	2	Mother	1	Kitten	1
19__0101.MP4	2024-11-02	08:54:14	Puma	2	Mother	1	Kitten	1
19__0102.MP4	2024-11-02	10:07:44	Puma	2	Mother	1	Kitten	1				Vocalizing
19__0103.MP4	2024-11-02	10:08:20	Puma	1	Mother	1		0
19__0104.MP4	2024-11-02	10:24:13	Puma	1		0	Kitten	1
19__0105.MP4	2024-11-02	10:31:05	Puma	1		0	Kitten	1
19__0106.MP4	2024-11-02	14:28:55	Puma	1	Mother	1		0
19__0107.MP4	2024-11-02	14:32:15	Puma	1	Mother	1		0
19__0108.MP4	2024-11-02	15:01:25	Puma	1	Mother	1		0
19__0109.MP4	2024-11-02	15:03:15	Puma	1	Mother	1		0
19__0110.MP4	2024-11-02	15:06:53	Puma	2	Mother	1	Kitten	1		Grooming		Vocalizing
19__0111.MP4	2024-11-02	15:07:40	Puma	2	Mother	1	Kitten	1
19__0112.MP4	2024-11-02	15:08:15	Puma	2	Mother	1	Kitten	1				Vocalizing
19__0113.MP4	2024-11-02	15:09:14	Puma	2		0	Kitten	2
19__0114.MP4	2024-11-02	15:09:59	Puma	1		0	Kitten	1
19__0115.MP4	2024-11-02	15:19:11	Puma	1		0	Kitten	1			Playing
19__0116.MP4	2024-11-02	16:47:02	Puma	1		0	Kitten	1		Grooming
19__0117.MP4	2024-11-02	16:48:25	Puma	3	Mother	1	Kitten	2				Vocalizing
19__0118.MP4	2024-11-02	16:49:56	Puma	2	Mother	1	Kitten	1
19__0119.MP4	2024-11-02	16:50:35	Puma	2	Mother	1	Kitten	1				Vocalizing
19__0120.MP4	2024-11-02	16:51:05	Puma	2	Mother	1	Kitten	1				Vocalizing
19__0121.MP4	2024-11-02	16:53:00	Puma	2		0	Kitten	2
19__0122.MP4	2024-11-02	16:54:13	Puma	1		0	Kitten	1
19__0123.MP4	2024-11-02	16:54:54	Puma	1	Mother	1		0
19__0124.MP4	2024-11-02	16:55:37	Puma	1	Mother	1		0
19__0125.MP4	2024-11-02	17:00:01	Puma	1	Mother	1		0
19__0126.MP4	2024-11-02	17:00:43	Puma	1	Mother	1		0
19__0127.MP4	2024-11-02	17:02:48	Puma	2		0	Kitten	2
19__0128.MP4	2024-11-02	17:03:26	Puma	2		0	Kitten	2
19__0129.MP4	2024-11-02	17:04:10	Puma	2		0	Kitten	2
19__0130.MP4	2024-11-02	17:05:14	Puma	3	Mother	1	Kitten	2				Vocalizing
19__0131.MP4	2024-11-02	17:06:56	Puma	2		0	Kitten	2
19__0132.MP4	2024-11-02	17:08:12	Puma	1	Mother	1		0				Vocalizing
19__0133.MP4	2024-11-02	17:10:54	Puma	2	Mother	1	Kitten	1			Playing
19__0134.MP4	2024-11-02	17:12:43	Puma	3		0	Kitten	3				Vocalizing
19__0135.MP4	2024-11-02	17:13:28	Puma	3		0	Kitten	3
19__0136.MP4	2024-11-02	17:14:27	Puma	2		0	Kitten	2
19__0137.MP4	2024-11-02	17:15:00	Puma	2		0	Kitten	2
19__0138.MP4	2024-11-02	17:24:19	Puma	1		0	Kitten	1
19__0139.MP4	2024-11-02	17:26:50	Puma	2	Mother	1	Kitten	1
19__0140.MP4	2024-11-02	17:27:29	Puma	2	Mother	1	Kitten	1
19__0141.MP4	2024-11-02	17:29:38	Puma	1		0	Kitten	1			Playing
19__0142.MP4	2024-11-02	17:30:39	Puma	1		0	Kitten	1
19__0143.MP4	2024-11-02	17:36:17	Puma	2	Mother	1	Kitten	1
19__0144.MP4	2024-11-02	17:45:44	Puma	2	Mother	1	Kitten	1
19__0145.MP4	2024-11-02	17:56:31	Puma	1	Mother	1		0
19__0146.MP4	2024-11-02	18:03:37	Puma	4	Mother	1	Kitten	3			Playing	Vocalizing
19__0147.MP4	2024-11-02	18:05:00	Puma	3		0	Kitten	3
19__0148.MP4	2024-11-02	18:05:37	Puma	4	Mother	1	Kitten	3
19__0149.MP4	2024-11-02	18:06:58	Puma	2	Mother	1	Kitten	1
19__0150.MP4	2024-11-02	18:07:57	Puma	3	Mother	1	Kitten	2
19__0151.MP4	2024-11-02	18:09:49	Puma	3	Mother	1	Kitten	2			Playing
19__0152.MP4	2024-11-02	18:11:40	Puma	3	Mother	1	Kitten	2			Playing
19__0153.MP4	2024-11-02	18:12:41	Puma	3	Mother	1	Kitten	2			Playing
19__0154.MP4	2024-11-02	18:13:26	Puma	2		0	Kitten	2
19__0155.MP4	2024-11-02	18:14:04	Puma	2	Mother	1	Kitten	1
19__0157.MP4	2024-11-02	18:16:05	Puma	2	Mother	1	Kitten	1			Playing	Vocalizing
19__0158.MP4	2024-11-02	18:17:06	Puma	1	Mother	1		0				Vocalizing
19__0160.MP4	2024-11-02	18:19:04	Puma	3	Mother	1	Kitten	2				Vocalizing
19__0161.MP4	2024-11-02	18:20:01	Puma	2		0	Kitten	2
19__0162.MP4	2024-11-03	00:44:29	Puma	1		0	Kitten	1
19__0163.MP4	2024-11-03	04:46:12	Puma	1		0	Kitten	1
19__0164.MP4	2024-11-03	04:50:53	Puma	1		0	Kitten	1
19__0165.MP4	2024-11-03	06:26:12	Puma	1		0	Kitten	1
19__0166.MP4	2024-11-03	06:28:10	Puma	1		0	Kitten	1
19__0167.MP4	2024-11-03	06:33:51	Puma	4	Mother	1	Kitten	3			Playing	Vocalizing
19__0168.MP4	2024-11-03	06:34:36	Puma	4	Mother	1	Kitten	3			Playing	Vocalizing
19__0169.MP4	2024-11-03	06:35:13	Puma	2	Mother	1	Kitten	1
19__0170.MP4	2024-11-03	06:37:27	Puma	1	Mother	1		0
19__0171.MP4	2024-11-03	06:40:32	Puma	2		0	Kitten	2
19__0172.MP4	2024-11-03	06:41:34	Puma	3		0	Kitten	3
19__0173.MP4	2024-11-03	06:42:16	Puma	2		0	Kitten	2
19__0174.MP4	2024-11-03	06:45:29	Puma	1		0	Kitten	1
19__0175.MP4	2024-11-03	06:49:18	Puma	2		0	Kitten	2			Playing
19__0176.MP4	2024-11-03	06:52:30	Puma	1		0	Kitten	1
19__0177.MP4	2024-11-03	06:54:08	Puma	1		0	Kitten	1
19__0178.MP4	2024-11-03	06:59:33	Puma	1		0	Kitten	1
19__0179.MP4	2024-11-03	07:00:19	Puma	1	Mother	1		0
19__0180.MP4	2024-11-03	07:01:14	Puma	1	Mother	1		0				Vocalizing
19__0181.MP4	2024-11-03	07:04:53	Puma	1	Mother	1		0
19__0183.MP4	2024-11-03	07:44:51	Puma	1	Mother	1		0
19__0184.MP4	2024-11-03	07:50:52	Puma	1	Mother	1		0
19__0185.MP4	2024-11-03	07:51:28	Puma	1	Mother	1		0
19__0186.MP4	2024-11-03	09:06:12	Puma	1	Mother	1		0
19__0187.MP4	2024-11-03	10:06:21	Puma	1	Mother	1		0
19__0188.MP4	2024-11-03	10:06:59	Puma	1		0	Kitten	1
19__0189.MP4	2024-11-03	10:24:53	Puma	2	Mother	1	Kitten	1				Vocalizing
19__0190.MP4	2024-11-03	14:57:35	Puma	1		0	Kitten	1			Playing
19__0191.MP4	2024-11-03	14:58:43	Puma	1		0	Kitten	1
19__0192.MP4	2024-11-03	16:08:48	Puma	3		0	Kitten	3			Playing
19__0193.MP4	2024-11-03	16:09:32	Puma	4	Mother	1	Kitten	3			Playing
19__0194.MP4	2024-11-03	16:10:55	Puma	1	Mother	1		0
19__0195.MP4	2024-11-03	16:12:09	Puma	1	Mother	1		0
19__0196.MP4	2024-11-03	16:13:40	Puma	1	Mother	1		0
19__0197.MP4	2024-11-03	16:14:46	Puma	2		0	Kitten	2
19__0198.MP4	2024-11-03	16:17:20	Puma	3		0	Kitten	3
19__0199.MP4	2024-11-03	16:19:35	Puma	2		0	Kitten	2
19__0200.MP4	2024-11-03	16:24:25	Puma	1		0	Kitten	1			Playing
19__0201.MP4	2024-11-03	16:50:21	Puma	2		0	Kitten	2
19__0202.MP4	2024-11-03	16:51:04	Puma	2		0	Kitten	2			Playing
19__0203.MP4	2024-11-03	16:51:39	Puma	2		0	Kitten	2			Playing
19__0204.MP4	2024-11-03	16:52:54	Puma	1		0	Kitten	1
19__0205.MP4	2024-11-03	16:55:46	Puma	1		0	Kitten	1			Playing
19__0206.MP4	2024-11-03	16:57:05	Puma	1		0	Kitten	1
19__0207.MP4	2024-11-03	16:58:50	Puma	2		0	Kitten	2			Playing
19__0208.MP4	2024-11-03	16:59:20	Puma	2		0	Kitten	2
19__0209.MP4	2024-11-03	17:01:32	Puma	1	Mother	1		0
19__0210.MP4	2024-11-03	17:15:48	Puma	3	Mother	1	Kitten	2
19__0211.MP4	2024-11-03	17:16:36	Puma	3	Mother	1	Kitten	2			Playing
19__0212.MP4	2024-11-03	17:17:31	Puma	3	Mother	1	Kitten	2			Playing	Vocalizing
19__0213.MP4	2024-11-03	17:18:14	Puma	3	Mother	1	Kitten	2
19__0214.MP4	2024-11-03	17:36:41	Puma	2	Mother	1	Kitten	1
19__0215.MP4	2024-11-03	17:37:17	Puma	2	Mother	1	Kitten	1			Playing	Vocalizing
19__0216.MP4	2024-11-03	17:37:51	Puma	3	Mother	1	Kitten	2			Playing
19__0217.MP4	2024-11-03	17:43:22	Puma	2	Mother	1	Kitten	1
19__0218.MP4	2024-11-03	17:46:05	Puma	1	Mother	1		0
19__0219.MP4	2024-11-03	17:52:21	Puma	2		0	Kitten	2			Playing
19__0220.MP4	2024-11-03	17:53:29	Puma	1		0	Kitten	1			Playing
19__0221.MP4	2024-11-03	17:57:24	Puma	1	Mother	1		0
19__0222.MP4	2024-11-03	17:58:25	Puma	3	Mother	1	Kitten	2				Vocalizing
19__0223.MP4	2024-11-03	18:02:28	Puma	2		0	Kitten	2
19__0225.MP4	2024-11-03	20:59:59	Puma	1		0	Kitten	1
19__0226.MP4	2024-11-03	23:44:46	Puma	1	Mother	1		0
19__0227.MP4	2024-11-03	23:51:29	Puma	1	Mother	1		0
19__0228.MP4	2024-11-04	04:48:44	Puma	3		0	Kitten	3			Playing
19__0229.MP4	2024-11-04	04:50:22	Puma	2		0	Kitten	2			Playing
19__0230.MP4	2024-11-04	04:52:32	Puma	1		0	Kitten	1
19__0231.MP4	2024-11-04	04:55:01	Puma	1		0	Kitten	1
19__0232.MP4	2024-11-04	04:56:05	Puma	1		0	Kitten	1
19__0233.MP4	2024-11-04	04:57:26	Puma	1		0	Kitten	1
19__0234.MP4	2024-11-04	04:59:11	Puma	1		0	Kitten	1
19__0235.MP4	2024-11-04	05:00:18	Puma	3	Mother	1	Kitten	2
19__0236.MP4	2024-11-04	05:37:28	Puma	1		0	Kitten	1			Playing
19__0237.MP4	2024-11-04	05:40:39	Puma	1	Mother	1		0
19__0238.MP4	2024-11-04	05:41:20	Puma	1	Mother	1		0
19__0239.MP4	2024-11-04	05:42:00	Puma	1	Mother	1		0				Vocalizing
19__0240.MP4	2024-11-04	05:44:28	Puma	1	Mother	1		0
19__0241.MP4	2024-11-04	05:46:04	Puma	1		0	Kitten	1
19__0242.MP4	2024-11-04	05:47:27	Puma	1	Mother	1		0
19__0243.MP4	2024-11-04	05:48:12	Puma	1	Mother	1		0
19__0244.MP4	2024-11-04	05:51:28	Puma	1		0	Kitten	1
19__0245.MP4	2024-11-04	06:44:50	Puma	1		0	Kitten	1
19__0246.MP4	2024-11-04	06:47:40	Puma	2	Mother	1	Kitten	1
19__0247.MP4	2024-11-04	06:48:30	Puma	1		0	Kitten	1
19__0248.MP4	2024-11-04	06:50:01	Puma	2	Mother	1	Kitten	1
19__0249.MP4	2024-11-04	06:50:51	Puma	2	Mother	1	Kitten	1
19__0250.MP4	2024-11-04	06:51:40	Puma	1	Mother	1		0
19__0251.MP4	2024-11-04	06:57:08	Puma	1		0	Kitten	1
19__0252.MP4	2024-11-04	06:58:20	Puma	1	Mother	1		0
19__0253.MP4	2024-11-04	06:59:02	Puma	1	Mother	1		0
19__0254.MP4	2024-11-04	06:59:48	Puma	1	Mother	1		0
19__0255.MP4	2024-11-04	07:00:24	Puma	2	Mother	1	Kitten	1
19__0256.MP4	2024-11-04	07:01:36	Puma	3	Mother	1	Kitten	2
19__0257.MP4	2024-11-04	07:03:39	Puma	2		0	Kitten	2			Playing
19__0258.MP4	2024-11-04	07:04:18	Puma	2		0	Kitten	2
19__0259.MP4	2024-11-04	07:05:11	Puma	1		0	Kitten	1
19__0260.MP4	2024-11-04	07:08:40	Puma	3		0	Kitten	3			Playing
19__0261.MP4	2024-11-04	07:09:14	Puma	2		0	Kitten	2
19__0262.MP4	2024-11-04	07:10:01	Puma	1		0	Kitten	1
19__0263.MP4	2024-11-04	07:15:09	Puma	1	Mother	1		0
19__0264.MP4	2024-11-04	07:18:25	Puma	2		0	Kitten	2
19__0265.MP4	2024-11-04	07:19:03	Puma	1		0	Kitten	1			Playing
19__0266.MP4	2024-11-04	07:23:17	Puma	2		0	Kitten	2			Playing
19__0267.MP4	2024-11-04	07:35:19	Puma	2		0	Kitten	2			Playing
19__0268.MP4	2024-11-04	07:35:56	Puma	3		0	Kitten	3			Playing
19__0269.MP4	2024-11-04	07:36:53	Puma	3		0	Kitten	3
19__0270.MP4	2024-11-04	07:37:55	Puma	3		0	Kitten	3			Playing
19__0271.MP4	2024-11-04	07:38:56	Puma	3		0	Kitten	3
19__0272.MP4	2024-11-04	07:39:44	Puma	3		0	Kitten	3			Playing
19__0273.MP4	2024-11-04	07:40:18	Puma	2		0	Kitten	2			Playing
19__0274.MP4	2024-11-04	07:43:11	Puma	1		0	Kitten	1
19__0275.MP4	2024-11-04	07:44:13	Puma	1		0	Kitten	1
19__0276.MP4	2024-11-04	07:45:05	Puma	2		0	Kitten	2
19__0277.MP4	2024-11-04	07:57:14	Puma	1	Mother	1		0
19__0278.MP4	2024-11-04	08:05:28	Puma	1	Mother	1		0
19__0279.MP4	2024-11-04	10:19:51	Puma	2	Mother	1	Kitten	1
19__0280.MP4	2024-11-04	10:21:02	Puma	1	Mother	1		0
19__0281.MP4	2024-11-04	10:51:31	Puma	1	Mother	1		0
19__0282.MP4	2024-11-04	16:02:20	Puma	1	Mother	1		0
19__0283.MP4	2024-11-04	16:05:46	Puma	3		0	Kitten	3			Playing
19__0284.MP4	2024-11-04	16:09:31	Puma	3		0	Kitten	3			Playing
19__0285.MP4	2024-11-04	16:10:12	Puma	3		0	Kitten	3			Playing
19__0286.MP4	2024-11-04	16:12:29	Puma	2		0	Kitten	2
19__0287.MP4	2024-11-04	16:14:35	Puma	2		0	Kitten	2
19__0288.MP4	2024-11-04	16:15:45	Puma	2	Mother	1	Kitten	1
19__0289.MP4	2024-11-04	16:16:36	Puma	1	Mother	1		0
19__0290.MP4	2024-11-04	16:17:46	Puma	1	Mother	1		0				Vocalizing
19__0291.MP4	2024-11-04	16:18:45	Puma	1	Mother	1		0				Vocalizing
19__0292.MP4	2024-11-04	16:21:30	Puma	1		0	Kitten	1
19__0293.MP4	2024-11-04	16:22:02	Puma	1		0	Kitten	1
19__0294.MP4	2024-11-04	16:34:41	Puma	1	Mother	1		0
19__0295.MP4	2024-11-04	16:35:48	Puma	3	Mother	1	Kitten	2			Playing	Vocalizing
19__0296.MP4	2024-11-04	16:37:37	Puma	3	Mother	1	Kitten	2
19__0297.MP4	2024-11-04	16:38:17	Puma	1		0	Kitten	1
19__0298.MP4	2024-11-04	16:43:42	Puma	1		0	Kitten	1
19__0299.MP4	2024-11-04	16:56:26	Puma	1	Mother	1		0
19__0300.MP4	2024-11-04	16:57:14	Puma	3	Mother	1	Kitten	2			Playing
19__0301.MP4	2024-11-04	16:59:17	Puma	3	Mother	1	Kitten	2
19__0302.MP4	2024-11-04	17:00:45	Puma	2		0	Kitten	2
19__0303.MP4	2024-11-04	17:04:12	Puma	1		0	Kitten	1
19__0304.MP4	2024-11-04	17:05:16	Puma	3	Mother	1	Kitten	2
19__0305.MP4	2024-11-04	17:06:27	Puma	2		0	Kitten	2
19__0306.MP4	2024-11-04	17:07:24	Puma	3		0	Kitten	3			Playing
19__0307.MP4	2024-11-04	17:23:00	Puma	2	Mother	1	Kitten	1
19__0308.MP4	2024-11-04	17:28:48	Puma	1	Mother	1		0				Vocalizing
19__0309.MP4	2024-11-04	17:32:09	Puma	1	Mother	1		0
19__0310.MP4	2024-11-04	19:48:38	Puma	2	Mother	1	Kitten	1				Vocalizing
19__0311.MP4	2024-11-04	23:07:00	Puma	1	Mother	1		0
19__0312.MP4	2024-11-04	23:34:32	Puma	1	Mother	1		0
19__0313.MP4	2024-11-04	23:39:51	Puma	1	Mother	1		0
19__0314.MP4	2024-11-05	04:06:49	Puma	1	Mother	1		0
19__0315.MP4	2024-11-05	04:07:54	Puma	1	Mother	1		0
19__0316.MP4	2024-11-05	04:18:08	Puma	1	Mother	1		0
19__0317.MP4	2024-11-05	04:18:52	Puma	1	Mother	1		0
19__0318.MP4	2024-11-05	04:25:24	Puma	1		0	Kitten	1
19__0319.MP4	2024-11-05	04:29:21	Puma	1		0	Kitten	1
19__0321.MP4	2024-11-05	04:45:09	Puma	1	Mother	1		0
19__0322.MP4	2024-11-05	04:46:39	Puma	1	Mother	1		0
19__0323.MP4	2024-11-05	04:50:42	Puma	1	Mother	1		0
19__0324.MP4	2024-11-05	04:55:00	Puma	1	Mother	1		0
19__0326.MP4	2024-11-05	06:30:17	Puma	2		0	Kitten	2			Playing
19__0327.MP4	2024-11-05	06:31:31	Puma	2	Mother	1	Kitten	1			Playing
19__0328.MP4	2024-11-05	06:32:13	Puma	3		0	Kitten	3			Playing
19__0329.MP4	2024-11-05	06:33:06	Puma	3		0	Kitten	3
19__0330.MP4	2024-11-05	06:34:24	Puma	1		0	Kitten	1
19__0331.MP4	2024-11-05	06:36:48	Puma	2		0	Kitten	2			Playing
19__0332.MP4	2024-11-05	06:39:21	Puma	1		0	Kitten	1
19__0333.MP4	2024-11-05	06:40:51	Puma	2		0	Kitten	2			Playing
19__0334.MP4	2024-11-05	06:41:31	Puma	3	Mother	1	Kitten	2
19__0335.MP4	2024-11-05	06:44:02	Puma	3	Mother	1	Kitten	2			Playing
19__0336.MP4	2024-11-05	06:46:37	Puma	2		0	Kitten	2			Playing
19__0337.MP4	2024-11-05	06:47:20	Puma	1		0	Kitten	1
19__0338.MP4	2024-11-05	06:49:52	Puma	2		0	Kitten	2			Playing
19__0339.MP4	2024-11-05	07:23:00	Puma	2	Mother	1	Kitten	1
19__0340.MP4	2024-11-05	07:24:57	Puma	3		0	Kitten	3			Playing
19__0341.MP4	2024-11-05	07:26:27	Puma	2		0	Kitten	2			Playing
19__0342.MP4	2024-11-05	07:32:08	Puma	2		0	Kitten	2
19__0343.MP4	2024-11-05	07:33:01	Puma	2	Mother	1	Kitten	1
19__0344.MP4	2024-11-05	07:38:47	Puma	2	Mother	1	Kitten	1		Grooming
19__0345.MP4	2024-11-05	07:39:42	Puma	2	Mother	1	Kitten	1
19__0346.MP4	2024-11-05	07:41:25	Puma	3	Mother	1	Kitten	2
19__0347.MP4	2024-11-05	07:42:30	Puma	2	Mother	1	Kitten	1
19__0348.MP4	2024-11-05	07:44:35	Puma	2	Mother	1	Kitten	1
19__0349.MP4	2024-11-05	07:47:11	Puma	4	Mother	1	Kitten	3			Playing
19__0350.MP4	2024-11-05	07:48:12	Puma	3		0	Kitten	3			Playing
19__0351.MP4	2024-11-05	07:48:47	Puma	3		0	Kitten	3
19__0352.MP4	2024-11-05	07:50:35	Puma	1		0	Kitten	1
19__0353.MP4	2024-11-05	08:03:01	Puma	2		0	Kitten	2
19__0354.MP4	2024-11-05	08:04:31	Puma	1	Mother	1		0
19__0355.MP4	2024-11-05	08:07:09	Puma	1		0	Kitten	1
19__0356.MP4	2024-11-05	08:07:54	Puma	1		0	Kitten	1
19__0357.MP4	2024-11-05	09:16:27	Puma	2	Mother	1	Kitten	1
19__0358.MP4	2024-11-05	09:48:25	Puma	1	Mother	1		0
19__0359.MP4	2024-11-05	09:51:32	Puma	1	Mother	1		0
19__0360.MP4	2024-11-05	09:53:08	Puma	1	Mother	1		0				Vocalizing
19__0361.MP4	2024-11-05	10:34:19	Puma	1	Mother	1		0
19__0362.MP4	2024-11-05	13:10:09	Puma	2	Mother	1	Kitten	1
19__0363.MP4	2024-11-05	13:13:07	Puma	1	Mother	1		0
19__0364.MP4	2024-11-05	13:14:05	Puma	1	Mother	1		0
19__0365.MP4	2024-11-05	13:16:47	Puma	1	Mother	1		0
19__0366.MP4	2024-11-05	13:39:04	Puma	1	Mother	1		0
19__0367.MP4	2024-11-05	13:41:01	Puma	2	Mother	1	Kitten	1
19__0368.MP4	2024-11-05	14:01:07	Puma	4	Mother	1	Kitten	3
19__0369.MP4	2024-11-05	14:13:33	Puma	1	Mother	1		0
19__0370.MP4	2024-11-05	14:28:43	Puma	1		0	Kitten	1
19__0371.MP4	2024-11-05	14:33:18	Puma	2		0	Kitten	2
19__0372.MP4	2024-11-05	14:34:13	Puma	2		0	Kitten	2			Playing
19__0373.MP4	2024-11-05	15:03:07	Puma	1		0	Kitten	1
19__0374.MP4	2024-11-05	15:03:43	Puma	1		0	Kitten	1
19__0375.MP4	2024-11-05	16:36:47	Puma	2	Mother	1	Kitten	1
19__0376.MP4	2024-11-05	16:43:29	Puma	1		0	Kitten	1
19__0377.MP4	2024-11-05	17:15:39	Puma	2		0	Kitten	2
19__0378.MP4	2024-11-05	17:16:41	Puma	1		0	Kitten	1
19__0379.MP4	2024-11-05	17:22:55	Puma	2	Mother	1	Kitten	1			Playing
19__0380.MP4	2024-11-05	17:28:42	Puma	2	Mother	1	Kitten	1
19__0381.MP4	2024-11-05	17:31:04	Puma	2	Mother	1	Kitten	1				Vocalizing
19__0382.MP4	2024-11-05	17:37:41	Puma	1	Mother	1		0
19__0383.MP4	2024-11-05	17:40:34	Puma	2	Mother	1	Kitten	1
19__0384.MP4	2024-11-05	17:42:01	Puma	1	Mother	1		0
19__0385.MP4	2024-11-05	17:46:43	Puma	2	Mother	1	Kitten	1
19__0386.MP4	2024-11-05	17:53:56	Puma	1	Mother	1		0
19__0387.MP4	2024-11-05	17:56:31	Puma	4	Mother	1	Kitten	3
19__0388.MP4	2024-11-05	17:59:44	Puma	1	Mother	1		0
19__0389.MP4	2024-11-05	18:00:58	Puma	2	Mother	1	Kitten	1			Playing	Vocalizing
19__0390.MP4	2024-11-05	18:02:55	Puma	2		0	Kitten	2
19__0391.MP4	2024-11-05	18:04:10	Puma	1	Mother	1		0
19__0392.MP4	2024-11-05	18:04:42	Puma	1	Mother	1		0
19__0393.MP4	2024-11-05	18:10:54	Puma	3	Mother	1	Kitten	2			Playing
19__0394.MP4	2024-11-05	18:23:18	Puma	1	Mother	1		0
19__0395.MP4	2024-11-05	18:24:08	Puma	3	Mother	1	Kitten	2
19__0396.MP4	2024-11-05	21:55:09	Puma	3	Mother	1	Kitten	2
19__0397.MP4	2024-11-05	21:56:00	Puma	1	Mother	1		0
19__0398.MP4	2024-11-06	00:07:31	Puma	1	Mother	1		0
19__0399.MP4	2024-11-06	00:08:26	Puma	1	Mother	1		0
19__0401.MP4	2024-11-06	00:21:16	Puma	1	Mother	1		0
19__0402.MP4	2024-11-06	00:28:04	Puma	1	Mother	1		0
19__0403.MP4	2024-11-06	00:28:51	Puma	2		0	Kitten	2
19__0404.MP4	2024-11-06	00:29:25	Puma	2		0	Kitten	2			Playing
19__0405.MP4	2024-11-06	00:31:07	Puma	1		0	Kitten	1
19__0406.MP4	2024-11-06	01:51:19	Puma	1		0	Kitten	1
19__0407.MP4	2024-11-06	05:29:41	Puma	1		0	Kitten	1
19__0408.MP4	2024-11-06	05:31:28	Puma	1		0	Kitten	1
19__0409.MP4	2024-11-06	05:34:25	Puma	2	Mother	1	Kitten	1
19__0410.MP4	2024-11-06	05:35:02	Puma	2	Mother	1	Kitten	1				Vocalizing
19__0411.MP4	2024-11-06	05:37:44	Puma	1		0	Kitten	1
19__0412.MP4	2024-11-06	05:42:55	Puma	3	Mother	1	Kitten	2
19__0413.MP4	2024-11-06	05:43:46	Puma	1	Mother	1		0
19__0415.MP4	2024-11-06	05:51:06	Puma	1		0	Kitten	1
19__0416.MP4	2024-11-06	06:06:13	Puma	1	Mother	1		0
19__0417.MP4	2024-11-06	06:23:59	Puma	3	Mother	1	Kitten	2
19__0418.MP4	2024-11-06	06:24:47	Puma	1	Mother	1		0
19__0419.MP4	2024-11-06	06:32:32	Puma	1	Mother	1		0
19__0420.MP4	2024-11-06	06:44:00	Puma	1	Mother	1		0
19__0421.MP4	2024-11-06	07:14:06	Puma	1	Mother	1		0
19__0422.MP4	2024-11-06	07:15:15	Puma	1	Mother	1		0
19__0423.MP4	2024-11-06	07:15:58	Puma	2	Mother	1	Kitten	1				Vocalizing
19__0556.MP4	2024-11-07	07:25:12	Puma	1	Mother	1		0
19__0557.MP4	2024-11-07	07:33:13	Puma	1	Mother	1		0
19__0558.MP4	2024-11-07	07:34:13	Puma	1	Mother	1		0
19__0559.MP4	2024-11-07	07:41:38	Puma	1	Mother	1		0
				155		127
